# Supplementary material for: Lung Ultrasound in Mechanical Ventilation: A Purposive Review
Source: Diagnostics (Basel). 2025 Mar 28;15(7):870. doi: 10.3390/diagnostics15070870 (PMC11988767; doi:10.3390/diagnostics15070870)
Supplement: Supplementary file 1 [file diagnostics-15-00870-s001.zip]

Archive with 10 entries (10 files):
- VIDEO S10.mp4
- VIDEO S1.mp4
- VIDEO S2.mp4
- VIDEO S3.mp4
- VIDEO S4.mp4
- VIDEO S5.mp4
- VIDEO S6.mp4
- VIDEO S7.mp4
- VIDEO S8.mp4
- VIDEO S9.avi
